# Supplementary material for: The Combination of Buchloe dactyloides Engelm and Biochar Promotes the Remediation of Soil Contaminated with Polycyclic Aromatic Hydrocarbons
Source: Microorganisms. 2024 May 11;12(5):968. doi: 10.3390/microorganisms12050968 (PMC11124401; doi:10.3390/microorganisms12050968)
Supplement: Supplementary file 1 [file microorganisms-12-00968-s001.zip]

Archive with 1 entries (1 files):
- microorganisms-2958559-supplementary.pdf
